# Supplementary material for: Maternal and perinatal mortality: geospatial analysis of inequality in pregnancy related and perinatal mortality in Ethiopia
Source: Health Policy Plan. 2024 Dec 17;40(3):358–67. doi: 10.1093/heapol/czae122 (PMC11886834; doi:10.1093/heapol/czae122)
Supplement: czae122_Supp [file czae122_supp.zip]

Archive with 1 entries (1 files):
- Supplementary files_Second_revised.docx
